# Supplementary material for: 2La Paracentric Chromosomal Inversion and Overexpressed Metabolic Genes Enhance Thermotolerance and Pyrethroid Resistance in the Major Malaria Vector Anopheles gambiae
Source: Biology (Basel). 2021 Jun 10;10(6):518. doi: 10.3390/biology10060518 (PMC8230517; doi:10.3390/biology10060518)
Supplement: Supplementary file 1 [file biology-10-00518-s001.zip]

Archive with 4 entries (4 files):
- biology-1178459-supplementary for conversion.pdf
- File-S1-Results-Temperature-Gradient-and-LT50s.xlsx
- File-S2-Results-Larval-and-Adult-Bioassays-Rowdata.xlsx
- File-S3-Results-Inversion Polymorphism-Genotyping-Rowdata.xlsx
